# Supplementary material for: A Comparison of Performance of the Different Generations of Magnesium-Based Bioresorbable Coronary Stents
Source: J Clin Med. 2026 Jun 26;15(13):5003. doi: 10.3390/jcm15135003 (PMC13361727; doi:10.3390/jcm15135003)
Supplement: Supplementary file 1 [file jcm-15-05003-s001.zip]

Archive with 1 entries (1 files):
- jcm-4341154-supplementary.pdf
